# Supplementary material for: Energy requirements for securing wellbeing in Switzerland and the space for affluence and inequality
Source: Nat Commun. 2025 Apr 30;16:4066. doi: 10.1038/s41467-025-59276-2 (PMC12043928; doi:10.1038/s41467-025-59276-2)
Supplement: Supplementary file 3 — Supplementary Data 1 [file 41467_2025_59276_MOESM3_ESM.xlsx]

## Sheet: outputs_DLE_main_2
	2020				2050
DLS categories	Urban	Intermediate	Rural	Total	Urban	Intermediate	Rural	Total
Nutrition	3.13405	3.13405	3.13405	3.13405	2.3452	2.3452	2.3452	2.3452	GJ/cap
Shelter & living conditions	7.00767	7.00767	7.00767	7.00767	2.69547	2.69547	2.69547	2.69547	GJ/cap
Hygiene	2.55759	2.55759	2.55759	2.55759	1.53982	1.53982	1.53982	1.53982	GJ/cap
Clothing	0.861639	0.861639	0.861639	0.861639	0.624524	0.624524	0.624524	0.624524	GJ/cap
Healthcare	1.75496	1.75496	1.75496	1.75496	1.16992	1.16992	1.16992	1.16992	GJ/cap
Education	2.19391	2.19391	2.19391	2.19391	1.15714	1.15714	1.15714	1.15714	GJ/cap
Communication & information	1.93794	1.93794	1.93794	1.93794	1.12947	1.12947	1.12947	1.12947	GJ/cap
Mobility	5.18408	9.63993	13.6748	7.44714	2.50456	4.43897	6.2095	3.25325	GJ/cap
Public space	2.01465	2.01465	2.01465	2.01465	1.17463	1.17463	1.17463	1.17463	GJ/cap
Public administration & research	1.43825	1.43825	1.43825	1.43825	0.847735	0.847735	0.847735	0.847735	GJ/cap
Other	6.29506	6.29506	6.29506	6.29506	3.59337	3.59337	3.59337	3.59337	GJ/cap
All categories	34.3798	38.8356	42.8705	36.6429	18.7818	20.7163	22.4868	19.5305	GJ/cap

## Sheet: outputs_DLE_main_1
		Energy model categories		2020	2025	2030	2035	2040	2045	2050	Units
Urban, Intermediate & Rural	Domestic energy use	Residential	Space heating	6.07863	5.20403	4.29352	3.53214	2.90868	2.38557	1.95332	GJ/cap
			Cooling	0.146626	0.141727	0.146978	0.158286	0.175081	0.187507	0.201214	GJ/cap
			Lighting	0.147467	0.0936475	0.0794006	0.0712915	0.0658886	0.0609949	0.0569689	GJ/cap
			Appliances	0.515091	0.46104	0.417857	0.393497	0.379783	0.36715	0.354829	GJ/cap
			Information technology	0.223944	0.224772	0.223447	0.219579	0.212617	0.204884	0.198086	GJ/cap
			Water heating	1.60874	1.43393	1.25093	1.08773	0.955657	0.842748	0.745542	GJ/cap
			Cooking	0.489104	0.473758	0.454456	0.434644	0.417521	0.406758	0.402811	GJ/cap
		Transport	Cars and motorbikes	1.66581	1.50112	1.29058	1.08696	0.909501	0.781417	0.697382	GJ/cap
			Buses	0.0489124	0.0448785	0.0408056	0.0387355	0.0368139	0.0349433	0.0330737	GJ/cap
			Rail	0.233568	0.218828	0.207918	0.193613	0.186057	0.179198	0.176125	GJ/cap
			Air transport	0.647419	0.586088	0.52979	0.477374	0.431188	0.390773	0.353194	GJ/cap
		Services	Healthcare	0.570401	0.501356	0.454162	0.424482	0.399961	0.378813	0.366157	GJ/cap
			Education	1.08926	0.926604	0.825367	0.733959	0.635796	0.572182	0.527235	GJ/cap
			Public administration	0.665363	0.569605	0.518735	0.465036	0.412266	0.382261	0.355843	GJ/cap
			Trade	0.606401	0.541715	0.487107	0.439105	0.390771	0.356711	0.331824	GJ/cap
			Telecommunication	0.504201	0.441907	0.393237	0.354207	0.320197	0.295532	0.27236	GJ/cap
			Public space*	0.929175	0.819712	0.735037	0.663167	0.590618	0.542856	0.5072	GJ/cap
		Industry	Water supply & waste management	0.0468677	0.0345205	0.0282548	0.0240484	0.021121	0.0190357	0.0173685	GJ/cap
			Construction	0.67083	0.638458	0.60614	0.579137	0.557784	0.538417	0.519208	GJ/cap
		Agriculture	Total	0.743777	0.706706	0.660675	0.617267	0.592626	0.57081	0.549691	GJ/cap
		Freight	Road	0.941549	0.878468	0.787566	0.703641	0.641638	0.597134	0.56452	GJ/cap
			Rail	0.0444046	0.0401996	0.0379141	0.0360382	0.0350232	0.0336262	0.0326464	GJ/cap
		Residential	Clothing	0.00561915	0.00534376	0.00508186	0.0048328	0.00459594	0.0043707	0.00415649	GJ/cap
			Cleaning products*	0.000430689	0.000417356	0.000404022	0.000390565	0.000381269	0.000376804	0.000372339	GJ/cap
			Household furnishings*	0.00014804	0.000141788	0.000135537	0.000129388	0.000122555	0.000116765	0.000110975	GJ/cap
			Other consumer goods	0.0306262	0.0293329	0.0280396	0.0267675	0.025354	0.0241562	0.0229583	GJ/cap
		Transport	Road transport (beyond direct)	0.242478	0.224278	0.205933	0.181778	0.154055	0.129893	0.105799	GJ/cap
			Rail transport (beyond direct)	0.254589	0.236231	0.217785	0.19285	0.163699	0.138178	0.112692	GJ/cap
			Air transport (beyond direct)	0.16501	0.157422	0.149835	0.142414	0.133448	0.125413	0.117378	GJ/cap
		Industry	Electricity infrastructure	1.11781	0.993223	0.896795	0.822559	0.749533	0.681234	0.608097	GJ/cap
		Freight	Road (beyond direct)	0.215749	0.206036	0.19557	0.179553	0.162037	0.145075	0.123608	GJ/cap
			Rail (beyond direct)	0.048401	0.0433966	0.0397133	0.0358961	0.0308145	0.0259288	0.0208886	GJ/cap
	Imported energy use	Residential	Clothing	0.572146	0.544105	0.517439	0.492079	0.467962	0.445028	0.423217	GJ/cap
			Cleaning products*	0.895751	0.86802	0.840289	0.8123	0.792967	0.78368	0.774393	GJ/cap
			Household furnishings*	0.280071	0.268245	0.256418	0.244785	0.231859	0.220904	0.20995	GJ/cap
			Other consumer goods	0.101016	0.0967503	0.0924847	0.0882888	0.0836267	0.0796757	0.0757247	GJ/cap
		Transport	Road transport (beyond direct)	1.28354	1.1872	1.09009	0.962231	0.815477	0.687581	0.560042	GJ/cap
			Rail transport (beyond direct)	0.403218	0.374143	0.344929	0.305436	0.259266	0.218846	0.178483	GJ/cap
			Air transport (beyond direct)	0.239531	0.228516	0.217502	0.206731	0.193714	0.182051	0.170387	GJ/cap
		Services	Healthcare	0.856161	0.752526	0.681689	0.63714	0.600334	0.568591	0.549595	GJ/cap
			Education	0.776263	0.660349	0.588202	0.52306	0.453103	0.407768	0.375737	GJ/cap
			Telecommunication	1.18347	1.03725	0.923011	0.831401	0.751571	0.693676	0.639287	GJ/cap
			Public space*	0.757077	0.667888	0.598896	0.540338	0.481226	0.442311	0.413259	GJ/cap
			Public administration & research*	0.444494	0.380523	0.34654	0.310666	0.275414	0.255369	0.23772	GJ/cap
			Trade	1.67217	1.4938	1.34321	1.21085	1.07756	0.983641	0.915016	GJ/cap
		Industry	Water supply & waste management	0.00579126	0.00426556	0.00349134	0.00297157	0.00260984	0.00235217	0.00214616	GJ/cap
			Construction	1.29955	1.23684	1.17423	1.12192	1.08055	1.04304	1.00582	GJ/cap
			Electricity infrastructure	0.101468	0.0901589	0.0814057	0.074667	0.0680381	0.0618384	0.0551994	GJ/cap
		Agriculture	Total	1.59097	1.51167	1.41321	1.32036	1.26765	1.22098	1.17581	GJ/cap
		Freight	Road (beyond direct)	1.14205	1.09064	1.03524	0.950453	0.857731	0.767945	0.65431	GJ/cap
			Rail (beyond direct)	0.0766576	0.0687316	0.0628981	0.0568524	0.0488041	0.0410661	0.0330833	GJ/cap
Intermediate	Domestic	Transport	Cars and motorbikes	3.71871	3.34595	2.87096	2.41414	2.01833	1.73308	1.54567	GJ/cap
			Buses	0.119268	0.109367	0.0993799	0.0943002	0.0896097	0.085051	0.0804892	GJ/cap
			Rail	0.345407	0.322926	0.306018	0.284383	0.273008	0.262762	0.258044	GJ/cap
			Air transport	0.647419	0.586088	0.52979	0.477374	0.431188	0.390773	0.353194	GJ/cap
		Transport	Road transport (beyond direct)	0.545298	0.503633	0.461563	0.40681	0.344497	0.290308	0.236311	GJ/cap
			Rail transport (beyond direct)	0.376493	0.348607	0.320541	0.283262	0.240201	0.202613	0.165108	GJ/cap
			Air transport (beyond direct)	0.16501	0.157422	0.149835	0.142414	0.133448	0.125413	0.117378	GJ/cap
	Imported	Transport	Road transport (beyond direct)	2.8865	2.66594	2.44325	2.15342	1.82357	1.53673	1.25089	GJ/cap
			Rail transport (beyond direct)	0.59629	0.552125	0.507673	0.448631	0.380431	0.320899	0.261498	GJ/cap
			Air transport (beyond direct)	0.239531	0.228516	0.217502	0.206731	0.193714	0.182051	0.170387	GJ/cap
Rural	Domestic	Transport	Cars and motorbikes	5.46362	4.91355	4.21347	3.5414	2.96012	2.54137	2.26614	GJ/cap
			Buses	0.199504	0.183002	0.166347	0.15788	0.150039	0.142411	0.134783	GJ/cap
			Rail	0.486598	0.454549	0.43026	0.399467	0.383293	0.368772	0.362005	GJ/cap
			Air transport	0.647419	0.586088	0.52979	0.477374	0.431188	0.390773	0.353194	GJ/cap
		Transport	Road transport (beyond direct)	0.81079	0.748518	0.685627	0.604046	0.511418	0.430913	0.350704	GJ/cap
			Rail transport (beyond direct)	0.530391	0.490697	0.450679	0.397892	0.337233	0.284356	0.231627	GJ/cap
			Air transport (beyond direct)	0.16501	0.157422	0.149835	0.142414	0.133448	0.125413	0.117378	GJ/cap
	Imported	Transport	Road transport (beyond direct)	4.29186	3.96223	3.62932	3.19747	2.70715	2.28101	1.85643	GJ/cap
			Rail transport (beyond direct)	0.840034	0.777168	0.713786	0.630181	0.534111	0.450363	0.366851	GJ/cap
			Air transport (beyond direct)	0.239531	0.228516	0.217502	0.206731	0.193714	0.182051	0.170387	GJ/cap
			Urban totals	34.3798	30.9405	27.8203	25.0136	22.5101	20.5104	18.7818	GJ/cap
			Intermediate totals	38.8356	35.0024	31.4317	28.137	25.1549	22.7718	20.7163	GJ/cap
			Rural totals	42.8705	38.6835	34.7118	30.9804	27.5686	24.8395	22.4868	GJ/cap
			National Swiss totals	36.6429	32.9644	29.568	26.465	23.6753	21.4445	19.5305	GJ/cap
				318.978	300.236	280.646	259.817	237.121	217.669	200.324	PJ

## Sheet: outputs_DLE_contextual_factors
		2020	2025	2030	2035	2040	2045	2050	2055	2060	Units
National	DLE, household gas heating	37.69	33.8587	30.8269	28.0066	25.4402	23.4307	21.7062	20.3905	19.1659	GJ/cap
	DLE, household heatpump	32.6462	29.5862	26.8654	24.3268	21.9997	20.1685	18.5794	17.3629	16.2291	GJ/cap
Urban	DLE, with high car share	36.3199	32.3777	29.0929	26.1085	23.4311	21.2938	19.4506	18.1403	17.004	GJ/cap
	DLE, with zero car share	32.8359	29.5555	26.6457	24.0472	21.7398	19.8837	18.26	17.0956	16.0795	GJ/cap
Inter-mediate	DLE, with high car share	41.7846	36.8834	33.0972	29.57	26.3604	23.7972	21.5916	20.0139	18.6097	GJ/cap
	DLE, with zero car share	35.2202	31.7578	28.6709	25.8598	23.3305	21.2806	19.4703	18.1484	16.9499	GJ/cap
Rural	DLE, with high car share	46.0737	40.254	36.1024	32.1769	28.5751	25.6957	23.2176	21.436	19.8235	GJ/cap
	DLE, with zero car share	37.4632	33.8296	30.5759	27.5651	24.827	22.5946	20.6086	19.1379	17.7677	GJ/cap
National	DLE, with high car share	38.9955	34.5183	30.943	27.6471	24.6686	22.2883	20.25	18.8169	17.5528	GJ/cap
	DLE, with zero car share	34.0596	30.6639	27.6349	24.8966	22.4458	20.4644	18.7311	17.4911	16.3882	GJ/cap
Urban	DLE, with gasoline car	34.6765	31.2445	28.1766	25.5664	23.2365	21.3622	19.7147	18.5359	17.5077	GJ/cap
	DLE, with electric car	33.2957	29.9918	27.0523	24.422	22.0699	20.1743	18.5058	17.3002	16.2471	GJ/cap
Inter-mediate	DLE, with gasoline car	39.4979	35.6801	32.2241	29.3646	26.7669	24.6608	22.7837	21.4227	20.185	GJ/cap
	DLE, with electric car	36.4155	32.8877	29.7232	26.823	24.1779	22.0263	20.1044	18.684	17.3912	GJ/cap
Rural	DLE, with gasoline car	43.8435	39.6787	35.8748	32.7812	29.9328	27.6097	25.518	23.9857	22.5509	GJ/cap
	DLE, with electric car	39.3148	35.5781	32.2044	29.0528	26.1358	23.7464	21.5898	19.9703	18.4547	GJ/cap
National	DLE, with gasoline car	37.1221	33.4515	30.1317	27.3261	24.7853	22.7178	20.896	19.6085	18.4466	GJ/cap
	DLE, with electric car	34.8915	31.4443	28.3525	25.5434	23.0025	20.9419	19.1265	17.819	16.652	GJ/cap

## Sheet: inputs_energy_intensities
Category	Sub-category	Data	2020	2025	2030	2035	2040	2045	2050	Units	Notes
Domestic energy
Residential	Space heating	EP	303.932	260.202	214.676	176.607	145.434	119.278	97.6661	MJ/m2	-
	Cooling	EP	7.33131	7.08637	7.34892	7.91429	8.75403	9.37534	10.0607	MJ/m2	-
	Lighting	EP	7.37334	4.68238	3.97003	3.56458	3.29443	3.04974	2.84844	MJ/m2	-
	Appliances	EP	1158.56	1036.99	939.861	885.069	854.222	825.808	798.095	MJ/cap	-
	Information technology	EP	671.832	674.316	670.34	658.738	637.852	614.652	594.257	MJ/cap	-
	Water heating	EP	3418.58	3047.1	2658.22	2311.43	2030.77	1790.84	1584.28	MJ/cap	-
	Cooking	EP	654.519	633.983	608.153	581.641	558.727	544.324	539.042	MJ/cap	-
	Clothing	EX-HH	38.6275	36.7344	34.934	33.2219	31.5937	30.0453	28.5728	MJ/cap	Projection from Millward-Hopkins et al. (2023)
	Cleaning products*	EX-HH	2.18776	2.12003	2.0523	1.98394	1.93672	1.91404	1.89136	MJ/cap	Projection from WEO NZ2050, industry - chemicals
	Household furnishings*	Other	0.0098693	0.00945255	0.00903579	0.00862585	0.00817036	0.00778435	0.00739834	MJ/m2	Projection from WEO NZ2050, industry - all Energy intensity from Hoxha & Jusselme (2017)
	Other consumer goods	EX-HH	155.571	149.001	142.432	135.97	128.79	122.705	116.621	MJ/cap	Projection from WEO NZ2050, industry - all
Transport	Cars and motorbikes	EP	1.07883	0.97602	0.843593	0.713577	0.598465	0.515044	0.460493	MJ/pkm	-
	Buses	Other	0.182179	0.168245	0.154311	0.147522	0.140734	0.133946	0.127157	MJ/pkm	Energy intensities from Panos et al. (2023), ICE & electric buses
	Rail	EP	0.289594	0.271582	0.258439	0.240991	0.23178	0.22338	0.219686	MJ/pkm	-
	Air transport	EP	1.17713	1.06561	0.963254	0.867953	0.783979	0.710496	0.642171	MJ/pkm	-
	Road transport (beyond direct)	EX-Tot	0.144476	0.134188	0.123901	0.109867	0.0933373	0.0788368	0.0643363	MJ/pkm	Projection from WEO NZ2050, industry - metals
	Rail transport (beyond direct)	EX-Tot	0.315657	0.29318	0.270704	0.240041	0.203927	0.172246	0.140565	MJ/pkm	Projection from WEO NZ2050, industry - metals
	Air transport (beyond direct)	EX-Tot	0.300019	0.286223	0.272426	0.258935	0.242632	0.228023	0.213414	MJ/pkm	Projection from WEO NZ2050, industry - metals & concrete
Services	Healthcare	EP	1895.3	1665.88	1509.07	1410.45	1328.97	1258.7	1216.65	MJ/cap	-
	Education	EP	533.58	463.69	414.386	374.258	333.623	309.206	290.413	MJ/m2	-
	Public administration	EP	665.363	569.605	518.735	465.036	412.266	382.261	355.843	MJ/cap	-
	Trade	EP	631.356	564.008	507.153	457.176	406.853	371.39	345.479	MJ/m2	-
	Telecommunication	EP	1512.6	1325.72	1179.71	1062.62	960.591	886.595	817.08	MJ/cap	-
	Public space*	EP	582.468	513.849	460.769	415.717	370.238	340.298	317.946	MJ/m2	Average of Education, Public administration & Trade sectors above
Industry	Water supply & waste management	EP	184.392	135.814	111.163	94.6136	83.0965	74.8922	68.333	MJ/cap	-
	Construction	EP	670.83	638.458	606.14	579.137	557.784	538.417	519.208	MJ/cap	-
	Electricity infrastructure	Other	0.171266	0.163391	0.155515	0.147814	0.138507	0.130167	0.121828	kWh/kWh	Projection from WEO NZ2050, industry - metals & concrete Energy intensity from Hertwich et al. (2015)
Agriculture	Total	EP	1067.81	1014.59	948.508	886.189	850.813	819.492	789.172	MJ/cap	-
Freight	Road (direct)	EP	2.3433	2.18631	1.96007	1.7512	1.59689	1.48613	1.40496	MJ/tkm	-
	Rail (direct)	EP	0.173409	0.156987	0.148062	0.140736	0.136772	0.131317	0.127491	MJ/tkm	-
	Road (beyond direct)	EP-EX	0.186425	0.189982	0.198925	0.2033	0.20162	0.195464	0.179629	-	Indirect domestic fraction of sector's energy footprint
	Rail (beyond direct)	EP-EX	0.521531	0.519121	0.511589	0.499012	0.468038	0.435376	0.390186	-	Indirect domestic fraction of sector's energy footprint
Imported energy
Residential	Clothing	EX-HH	3933.08	3740.32	3557.01	3382.68	3216.89	3059.23	2909.3	MJ/cap	Projection from Millward-Hopkins et al. (2023)
	Cleaning products*	EX-HH	4550.12	4409.25	4268.39	4126.22	4028.01	3980.83	3933.66	MJ/cap	Projection from WEO NZ2050, industry - chemicals
	Household furnishings*	Other	18.6714	17.883	17.0945	16.319	15.4572	14.727	13.9967	MJ/m2	Projection from WEO NZ2050, industry - all Energy intensity from Hoxha & Jusselme (2017)
	Other consumer goods	EX-HH	513.128	491.459	469.791	448.477	424.796	404.726	384.656	MJ/cap	Projection from WEO NZ2050, industry - all
Transport	Road transport (beyond direct)	EX-Tot	0.764771	0.710316	0.65586	0.581571	0.494074	0.417317	0.34056	MJ/pkm	Projection from WEO NZ2050, industry - metals
	Rail transport (beyond direct)	EX-Tot	0.499938	0.464339	0.428741	0.380178	0.32298	0.272804	0.222627	MJ/pkm	Projection from WEO NZ2050, industry - metals
	Air transport (beyond direct)	EX-Tot	0.435511	0.415484	0.395458	0.375874	0.352208	0.331001	0.309794	MJ/pkm	Projection from WEO NZ2050, industry - metals & concrete
Services	Healthcare	EP-EX	0.600157	0.600157	0.600157	0.600157	0.600157	0.600157	0.600157	-	Imported fraction of sector's energy footprint
	Education	EP-EX	0.416111	0.416111	0.416111	0.416111	0.416111	0.416111	0.416111	-	Imported fraction of sector's energy footprint
	Telecommunication	EP-EX	0.701244	0.701244	0.701244	0.701244	0.701244	0.701244	0.701244	-	Imported fraction of sector's energy footprint
	Public space*	EP-EX	0.44897	0.44897	0.44897	0.44897	0.44897	0.44897	0.44897	-	Imported fraction of sector's energy footprint
	Public administration & research*	EP-EX	0.400497	0.400497	0.400497	0.400497	0.400497	0.400497	0.400497	-	Imported fraction of sector's energy footprint
	Trade	EP-EX	0.733868	0.733868	0.733868	0.733868	0.733868	0.733868	0.733868	-	Imported fraction of sector's energy footprint
Industry	Water supply & waste management	EP-EX	0.109977	0.109977	0.109977	0.109977	0.109977	0.109977	0.109977	-	Imported fraction of sector's energy footprint
	Construction	EP-EX	0.659543	0.659543	0.659543	0.659543	0.659543	0.659543	0.659543	-	Imported fraction of sector's energy footprint
	Electricity infrastructure	Other	0.0155465	0.0148316	0.0141168	0.0134177	0.0125729	0.0118158	0.0110588	kWh/kWh	Projection from WEO NZ2050, industry - metals & concrete Energy intensity from Hertwich et al. (2015)
Agriculture	Total	EP-EX	0.681431	0.681431	0.681431	0.681431	0.681431	0.681431	0.681431	-	Imported fraction of sector's energy footprint
Freight	Road (beyond direct)	EP-EX	0.548115	0.553875	0.567937	0.574606	0.572061	0.562565	0.536835	-	Imported fraction of sector's energy footprint
	Rail (beyond direct)	EP-EX	0.633208	0.630963	0.623914	0.612036	0.582198	0.549804	0.503324	-	Imported fraction of sector's energy footprint

## Sheet: inputs_activity_levels
	Category	Sub-category	2020	2025	2030	2035	2040	2045	2050	Units
Urban	Residential	Space heating	20	20	20	20	20	20	20	m2/cap
		Cooling	20	20	20	20	20	20	20	m2/cap
		Lighting	20	20	20	20	20	20	20	m2/cap
		Appliances	0.444595	0.444595	0.444595	0.444595	0.444595	0.444595	0.444595	downscale
		Information technology	0.333333	0.333333	0.333333	0.333333	0.333333	0.333333	0.333333	downscale
		Water heating	0.470588	0.470588	0.470588	0.470588	0.470588	0.470588	0.470588	downscale
		Cooking	0.747272	0.747272	0.747272	0.747272	0.747272	0.747272	0.747272	downscale
		Clothing	0.14547	0.14547	0.14547	0.14547	0.14547	0.14547	0.14547	downscale
		Cleaning products*	0.196863	0.196863	0.196863	0.196863	0.196863	0.196863	0.196863	downscale
		Household furnishings*	15	15	15	15	15	15	15	m2/cap
		Other consumer goods	0.196863	0.196863	0.196863	0.196863	0.196863	0.196863	0.196863	downscale
	Transport	Cars and motorbikes	1544.09	1538	1529.86	1523.25	1519.72	1517.19	1514.42	pkm/cap
		Buses	268.485	266.745	264.437	262.573	261.585	260.877	260.101	pkm/cap
		Rail	806.537	805.754	804.516	803.403	802.73	802.21	801.712	pkm/cap
		Air transport	550	550	550	550	550	550	550	pkm/cap
	Services	Healthcare	0.300956	0.300956	0.300956	0.300956	0.300956	0.300956	0.300956	downscale
		Education	2.04141	1.99833	1.99178	1.9611	1.90573	1.85049	1.81547	m2/cap
		Public administration	1	1	1	1	1	1	1	downscale
		Trade	0.960474	0.960474	0.960474	0.960474	0.960474	0.960474	0.960474	m2/cap
		Telecommunication	0.333333	0.333333	0.333333	0.333333	0.333333	0.333333	0.333333	downscale
		Public space*	1.59524	1.59524	1.59524	1.59524	1.59524	1.59524	1.59524	m2/cap
	Industry	Water supply & waste management	0.254175	0.254175	0.254175	0.254175	0.254175	0.254175	0.254175	downscale
		Construction	1	1	1	1	1	1	1	No change
	Agriculture	Total	0.696541	0.696541	0.696541	0.696541	0.696541	0.696541	0.696541	downscale
	Freight	Road	401.804	401.804	401.804	401.804	401.804	401.804	401.804	tkm/cap
		Rail	256.069	256.069	256.069	256.069	256.069	256.069	256.069	MJ/tkm
Intermediate	Residential	Space heating	20	20	20	20	20	20	20	m2/cap
		Cooling	20	20	20	20	20	20	20	m2/cap
		Lighting	20	20	20	20	20	20	20	m2/cap
		Appliances	0.444595	0.444595	0.444595	0.444595	0.444595	0.444595	0.444595	downscale
		Information technology	0.333333	0.333333	0.333333	0.333333	0.333333	0.333333	0.333333	downscale
		Water heating	0.470588	0.470588	0.470588	0.470588	0.470588	0.470588	0.470588	downscale
		Cooking	0.747272	0.747272	0.747272	0.747272	0.747272	0.747272	0.747272	downscale
		Clothing	0.14547	0.14547	0.14547	0.14547	0.14547	0.14547	0.14547	downscale
		Cleaning products*	0.196863	0.196863	0.196863	0.196863	0.196863	0.196863	0.196863	downscale
		Household furnishings*	15	15	15	15	15	15	15	m2/cap
		Other consumer goods	0.196863	0.196863	0.196863	0.196863	0.196863	0.196863	0.196863	downscale
	Transport	Cars and motorbikes	3446.99	3428.16	3403.25	3383.15	3372.52	3364.91	3356.56	indirect fraction
		Buses	654.677	650.045	644.024	639.226	636.731	634.967	632.99	indirect fraction
		Rail	1192.73	1189.05	1184.1	1180.06	1177.88	1176.3	1174.6	indirect fraction
		Air transport	550	550	550	550	550	550	550	pkm/cap
	Services	Healthcare	0.300956	0.300956	0.300956	0.300956	0.300956	0.300956	0.300956	downscale
		Education	2.04141	1.99833	1.99178	1.9611	1.90573	1.85049	1.81547	m2/cap
		Public administration	1	1	1	1	1	1	1	downscale
		Trade	0.960474	0.960474	0.960474	0.960474	0.960474	0.960474	0.960474	m2/cap
		Telecommunication	0.333333	0.333333	0.333333	0.333333	0.333333	0.333333	0.333333	downscale
		Public space*	1.59524	1.59524	1.59524	1.59524	1.59524	1.59524	1.59524	m2/cap
	Industry	Water supply & waste management	0.254175	0.254175	0.254175	0.254175	0.254175	0.254175	0.254175	downscale
		Construction	1	1	1	1	1	1	1	downscale
	Agriculture	Total	0.696541	0.696541	0.696541	0.696541	0.696541	0.696541	0.696541	downscale
	Freight	Road	401.804	401.804	401.804	401.804	401.804	401.804	401.804	tkm/cap
		Rail	256.069	256.069	256.069	256.069	256.069	256.069	256.069	MJ/tkm
Rural	Residential	Space heating	20	20	20	20	20	20	20	m2/cap
		Cooling	20	20	20	20	20	20	20	m2/cap
		Lighting	20	20	20	20	20	20	20	m2/cap
		Appliances	0.444595	0.444595	0.444595	0.444595	0.444595	0.444595	0.444595	downscale
		Information technology	0.333333	0.333333	0.333333	0.333333	0.333333	0.333333	0.333333	downscale
		Water heating	0.470588	0.470588	0.470588	0.470588	0.470588	0.470588	0.470588	downscale
		Cooking	0.747272	0.747272	0.747272	0.747272	0.747272	0.747272	0.747272	downscale
		Clothing	0.14547	0.14547	0.14547	0.14547	0.14547	0.14547	0.14547	downscale
		Cleaning products*	0.196863	0.196863	0.196863	0.196863	0.196863	0.196863	0.196863	downscale
		Household furnishings*	15	15	15	15	15	15	15	m2/cap
		Other consumer goods	0.196863	0.196863	0.196863	0.196863	0.196863	0.196863	0.196863	downscale
	Transport	Cars and motorbikes	5064.4	5034.27	4994.68	4962.89	4946.19	4934.29	4921.12	pkm/cap
		Buses	1095.1	1087.71	1078	1070.21	1066.11	1063.2	1059.97	pkm/cap
		Rail	1680.28	1673.71	1664.84	1657.6	1653.69	1650.87	1647.83	pkm/cap
		Air transport	550	550	550	550	550	550	550	pkm/cap
	Services	Healthcare	0.300956	0.300956	0.300956	0.300956	0.300956	0.300956	0.300956	downscale
		Education	2.04141	1.99833	1.99178	1.9611	1.90573	1.85049	1.81547	m2/cap
		Public administration	1	1	1	1	1	1	1	downscale
		Trade	0.960474	0.960474	0.960474	0.960474	0.960474	0.960474	0.960474	m2/cap
		Telecommunication	0.333333	0.333333	0.333333	0.333333	0.333333	0.333333	0.333333	downscale
		Public space*	1.59524	1.59524	1.59524	1.59524	1.59524	1.59524	1.59524	m2/cap
	Industry	Water supply & waste management	0.254175	0.254175	0.254175	0.254175	0.254175	0.254175	0.254175	downscale
		Construction	1	1	1	1	1	1	1	downscale
	Agriculture	Total	0.696541	0.696541	0.696541	0.696541	0.696541	0.696541	0.696541	downscale
	Freight	Road	401.804	401.804	401.804	401.804	401.804	401.804	401.804	tkm/cap
		Rail	256.069	256.069	256.069	256.069	256.069	256.069	256.069	MJ/tkm

## Sheet: inputs_population
	2020	2025	2030	2035	2040	2045	2050	Units
Urban population share:	0.629308	0.634417	0.642081	0.6523	0.665074	0.67955	0.693175	-
Intermediate population share:	0.219185	0.219185	0.219185	0.219185	0.219185	0.219185	0.219185	-
Rural population share:	0.151508	0.146398	0.138734	0.128515	0.115742	0.101265	0.0876401	-
Swiss total population:	8.70504	9.10788	9.49154	9.81737	10.0156	10.1504	10.257	mln

## Sheet: inputs_DLS_concordance
		Model output categories
		Domestic energy																					Imported energy
		Residential							Transport			Services						Industrial		Agriculture	Freight		Residential				Transport			Industrial	Freight
DLS dimensions		Space heating	Cooling	Lighting	Appliances	Information technology	Water heating	Cooking	Cars and motorbikes	Buses	Rail	Healthcare	Education	Public administration	Trade	Telecommunication	Other	Water supply & waste management	Construction	Total	Road	Rail	Clothing	Cleaning products*	Household furnishings*	Other consumer goods	Road transport (beyond direct)	Rail transport (beyond direct)	Air transport (beyond direct)	Electricity infrastructure	Road (beyond direct)	Rail (beyond direct)
Nutrition	Food																			1
	Cooking appliances							1																		1
	Cold Storage				1																					1
Shelter & living conditions	Sufficient space & thermal comfort	1	1																1
	Illumination			1																						1
	Household furnishings*																								1
Hygiene	Water supply & waste management																	1
	Water heating						1
	Cleaning products*																							1
Clothing	Clothes																						1
	Washing facilities				1																					1
Healthcare	Hospitals											1							1
Education	Schools												1						1
Communication & information	Phones & computors					1																				1
	Networks & data															1
Mobility	Vehicle propulsion								1	1	1																1	1	1
	Vehicle production + infrastructure																										1	1	1
Public space*	Buildings for leisure, art, culture & gathering																1		1
Public administration & research*	Government services for administration & security													1			1		1
Other	Retail services														1				1
	Electricity infrastructure																													1
	Freight																				1	1									1	1

## Sheet: inputs_EXIOBASE_concordance
		EXIOBASE
		0	1	2	3	4	5	6	7	8	9	10	11	12	13	14	15	16	17	18	19	20	21	22	23	24	25	26	27	28	29	30	31	32	33	34	35	36	37	38	39	40	41	42	43	44	45	46	47
Model output categories		Paddy rice	Wheat	Cereal grains nec	Vegetables, fruit, nuts	Oil seeds	Sugar cane, sugar beet	Plant-based fibers	Crops nec	Cattle	Pigs	Poultry	Meat animals nec	Animal products nec	Raw milk	Wool, silk-worm cocoons	Manure (conventional treatment)	Manure (biogas treatment)	Products of forestry, logging and related services (02)	Fish and other fishing products; services incidental of fishing (05)	Anthracite	Coking Coal	Other Bituminous Coal	Sub-Bituminous Coal	Patent Fuel	Lignite/Brown Coal	BKB/Peat Briquettes	Peat	Crude petroleum and services related to crude oil extraction, excluding surveying	Natural gas and services related to natural gas extraction, excluding surveying	Natural Gas Liquids	Other Hydrocarbons	Uranium and thorium ores (12)	Iron ores	Copper ores and concentrates	Nickel ores and concentrates	Aluminium ores and concentrates	Precious metal ores and concentrates	Lead, zinc and tin ores and concentrates	Other non-ferrous metal ores and concentrates	Stone	Sand and clay	Chemical and fertilizer minerals, salt and other mining and quarrying products n.e.c.	Products of meat cattle	Products of meat pigs	Products of meat poultry	Meat products nec	products of Vegetable oils and fats	Dairy products
Residential	Space heating
	Cooling
	Lighting
	Appliances
	Information technology
	Water heating
	Cooking
Transport	Cars and motorbikes
	Buses
	Rail
Services	Healthcare
	Education
	Public administration
	Trade
	Telecommunication
	Other
Industry	Water supply & waste management
	Construction
Agriculture	Total	1	1	1	1	1	1		1	1	1	1	1	1	1					1																								1	1	1	1	1	1
Freight	Road
	Rail
Residential	Clothing
	Cleaning products*
	Household furnishings*
	Other consumer goods
Transport	Road transport (beyond direct)
	Rail transport (beyond direct)
	Air transport (beyond direct)
Services	Public space*
	Public administration & research*
Industry	Electricity infrastructure
Freight	Road (beyond direct)
	Rail (beyond direct)
[truncated: 152 more columns]
